# Supplementary material for: Genome‐wide association mapping of QTLs implied in potato virus Y population sizes in pepper: evidence for widespread resistance QTL pyramiding
Source: Mol Plant Pathol. 2019 Oct 11;21(1):3–16. doi: 10.1111/mpp.12874 (PMC6913244; doi:10.1111/mpp.12874)
Supplement: Supplementary file 10 — Table S1 List of the 256 Capsicum annuum accessions of the core collection and clustering of these accessions based on population structure. For 50 accessions, the alleles at the locus pvr2 are given. [file MPP-21-3-s010.xlsx]

## Sheet: Feuil1
PM	Name	Variety	Alleles at the pvr2 locus	Structure cluster	Cluster 1	Cluster 2	Cluster 3	Cluster 4
PM0001	Grosse Douce	annuum		1	1	0	0	0
PM0005	Dolce Di Bergamo	annuum		Admixed	0.44	0.43	0.14	0
PM0008	Giallo Dolce Di Nocera	annuum		1	0.76	0.24	0	0
PM0009	Rosso Di Spagna	annuum	1/+	1	0.61	0.36	0.04	0
PM0031	Yolo Wonder	annuum	+/+	1	1	0	0	0
PM0032	Antibois	annuum	+/+	1	0.79	0.17	0.01	0.03
PM0035	Gros Carre Jaune	annuum		1	0.88	0.05	0.03	0.04
PM0037	Piment Sucette	annuum	4/4	1	0.57	0.32	0.11	0
PM0038	Cerise	annuum		Admixed	0.29	0.49	0.21	0.01
PM0044	Piment De Cayenne Érigé	annuum	+/+	Admixed	0.31	0.44	0.2	0.05
PM0057	Doux D'Alger	annuum	1/1	1	0.68	0.27	0.05	0
PM0065	Doux D'Espagne	annuum	+/+	1	0.56	0.36	0.08	0
PM0076	Doux Long Des Landes	annuum		Admixed	0.37	0.46	0.17	0
PM0093	Gros Carre Doux	annuum		1	0.97	0.03	0	0
PM0135	Calwonder	annuum		1	1	0	0	0
PM0139	Oalaview Wonder	annuum		1	1	0	0	0
PM0141	World Beater	annuum		1	0.84	0.16	0	0
PM0145	Plat Rouge	annuum		1	0.87	0.07	0.06	0.01
PM0147	Long Jaune	annuum		1	0.77	0.17	0.05	0.01
PM0148	Niora 1	annuum		1	0.51	0.44	0.05	0
PM0159	Vinedale	annuum		1	0.78	0.2	0.01	0
PM0162	Yolo Y = Yrp10	annuum	1/1	1	1	0	0	0
PM0174	Roley	annuum		3	0.06	0.18	0.75	0.01
PM0216	Malgache	annuum		3	0	0.07	0.93	0
PM0217	Piment 493-1 Pi201234	annuum		Admixed	0.24	0.2	0.42	0.13
PM0224	Peperone Calozi	annuum		1	0.87	0.13	0	0
PM0226	Pimiento Bolla	annuum		1	0.54	0.38	0.07	0.01
PM0236	Cerutti	annuum		1	0.52	0.34	0.08	0.05
PM0251	Szegdi Aprocseresznije	annuum		2	0.21	0.6	0.17	0.02
PM0278	Largo De Reus	annuum		1	0.72	0.28	0	0
PM0280	Morro De Vaca	annuum		1	0.9	0.1	0	0
PM0285	Tomaten-Fruchtiger	annuum		1	0.86	0.13	0	0.01
PM0298	Zitavska	annuum		2	0	0.91	0.06	0.03
PM0308	Szegedi Nagycseresznye	annuum		2	0	0.93	0.04	0.03
PM0318	Kubanskij Rannij 70/60	annuum		1	0.51	0.49	0	0
PM0321	Astrachanskij A60	annuum		2	0	0.92	0.06	0.03
PM0322	Velikan Nr-97	annuum		2	0	0.97	0	0.03
PM0323	Maikop 470	annuum		2	0.42	0.58	0	0
PM0324	Yellow Oshkosh	annuum		1	0.72	0.22	0.04	0.02
PM0329	Janos	annuum		2	0.39	0.61	0	0
PM0333	Wiener Calvill	annuum		2	0.16	0.84	0	0
PM0336	Yellow Naharia	annuum		1	0.5	0.5	0	0
PM0338	Giallo Longo Dolce Di Marconi	annuum		1	0.65	0.33	0.02	0
PM0342	De Arad	annuum		2	0	0.98	0.01	0.01
PM0343	Collectivist 1962	annuum		1	1	0	0	0
PM0360	Petit Fruit Conique	annuum		3	0.05	0	0.94	0
PM0363	H 28-17-60	annuum		1	0.74	0.24	0.03	0
PM0367	Tendre De Chateaurenard	annuum		1	0.79	0.21	0	0
PM0396	Gros Carre De Robion	annuum		1	0.75	0.25	0	0
PM0398	Fresno Chili	annuum		1	0.59	0.23	0.16	0.02
PM0416	Saltenito	annuum	+/+	1	0.79	0.2	0	0.01
PM0425	Fertodi	annuum		2	0.49	0.51	0	0
PM0434	66 M 7-1	annuum		Admixed	0.44	0.48	0.06	0.01
PM0439	Liverpool	annuum		2	0	0.84	0.16	0
PM0448	Vinette	annuum		1	0.96	0.04	0	0
PM0453	Sivrija	annuum		2	0.23	0.77	0	0
PM0460	Bela Kapija 1	annuum		2	0.14	0.86	0	0
PM0478	Dzuljunska Sipka	annuum	+/+	2	0	0.94	0.05	0.02
PM0481	Kalinkov	annuum		1	0.51	0.49	0	0
PM0492	39/A	annuum	+/+	1	0.64	0.25	0.1	0
PM0499	Capsicum Grossum	annuum		2	0.22	0.67	0.08	0.03
PM0534	Petit Rond	annuum		3	0.02	0	0.98	0
PM0537	Chillies Chinise Giant	annuum		1	1	0	0	0
PM0573	Csokros Felallo	annuum		2	0.12	0.88	0	0
PM0574	Chad Assif Adom	annuum	+/+	1	0.99	0	0	0.01
PM0579	Ujmajori	annuum		2	0.11	0.89	0	0
PM0582	Decoratif Hongrie 2	annuum		2	0	0.65	0.34	0.01
PM0588	Ikeda	annuum		1	0.85	0.09	0.03	0.03
PM0590	Puerto Rico Wonder	annuum	2/2	1	1	0	0	0
PM0613	Pasilla 73- Chi-15201	annuum		2	0.05	0.71	0.13	0.11
PM0623	Truhart Linea 27 A	annuum		1	0.9	0.09	0.01	0
PM0625	Bouquet 3	annuum		2	0.06	0.94	0	0
PM0630	Pimex 2	annuum	V67E+A73D/V67E+A73D	Admixed	0.15	0	0.36	0.49
PM0639	Chiapas Br 203 70	glabriusculum		4	0	0.03	0.02	0.96
PM0644	Antigua (390)	glabriusculum		4	0.04	0	0	0.96
PM0646	Rama	glabriusculum		4	0	0	0	1
PM0648	Turtle Mound (4675)	glabriusculum		4	0	0	0.05	0.95
PM0651	Cs-Zh Gepi	annuum		2	0.44	0.56	0	0
PM0653	D.Cecei	annuum		2	0.1	0.9	0	0
PM0654	Javitott Cecei	annuum		2	0.08	0.92	0	0
PM0655	Tochigisantaka	annuum	K71R/K71R	3	0	0	1	0
PM0659	Perennial	annuum	3/3	3	0.01	0.01	0.92	0.06
PM0662	S20-1 Singh4	annuum	3/3	3	0.07	0	0.91	0.02
PM0663	Chihuahua (504 Bp)	glabriusculum		4	0	0.07	0	0.93
PM0665	Nuevo Leon C 70- 13	glabriusculum		4	0	0	0.23	0.77
PM0668	Tonosi C 70- 1	glabriusculum	23/23	4	0	0	0	1
PM0669	Panama City	glabriusculum	23/23	4	0	0	0	1
PM0670	Pitalito	glabriusculum		4	0.04	0	0	0.96
PM0671	Piment De Szentes	annuum		2	0.19	0.81	0	0
PM0675	Moga	annuum		1	0.99	0.01	0	0
PM0676	Bak Louti	annuum	+/+	1	0.62	0.25	0.13	0
PM0679	N° 77-80-3	annuum		3	0.01	0	0.93	0.06
PM0681	N° 77-81-4	annuum		3	0.39	0	0.61	0
PM0684	Y 1	annuum		1	1	0	0	0
PM0690	Gabes Iv P 5B	annuum	1/1	1	0.55	0.24	0.21	0
PM0693	Hatvani	annuum		2	0	0.93	0.07	0
PM0697	Soliman 2	annuum		1	0.69	0.22	0.09	0
PM0702	Criollo De Morelos 334	annuum	3/3	Admixed	0.19	0.24	0.44	0.13
PM0707	D. Cecei Li / Li	annuum	+/+	2	0.15	0.85	0	0
PM0708	Feherozon Li / Li	annuum		2	0.34	0.66	0	0
PM0713	X P H 832 (F1)	annuum		1	1	0	0	0
PM0721	Morales Prv121 ‘Mora’	annuum	2/2	3	0.15	0	0.65	0.2
PM0723	D'Hirat P3 -P15	annuum		Admixed	0.33	0.48	0.19	0
PM0731	Golden Bell	annuum		1	0.91	0.08	0	0.02
PM0743	Ata 100	annuum		2	0.03	0.97	0	0
PM0744	Cetinel 150	annuum		2	0	1	0	0
PM0748	Eskisehir Carliston	annuum		2	0.07	0.93	0	0
PM0752	C 75 - 3	annuum		Admixed	0.3	0.17	0.39	0.14
PM0764	Export	annuum		1	0.68	0.32	0	0
PM0765	Aroma	annuum		1	0.73	0.27	0	0
PM0766	Titan	annuum		2	0.06	0.94	0	0
PM0768	Spendid	annuum	+/+	1	0.66	0.34	0	0
PM0770	Da -Tong Early	annuum		1	0.91	0.08	0.01	0
PM0771	Yong Jiu 3	annuum		1	0.97	0.03	0	0
PM0775	Ben Xi	annuum		1	0.71	0.09	0.2	0
PM0776	Nanjing Early Pepper	annuum	23/23	3	0	0.19	0.75	0.06
PM0800	Florida Vr4	annuum		1	0.94	0.05	0.01	0
PM0805	P 44 Marako Alaba	annuum		2	0.06	0.69	0.24	0.01
PM0809	Early Spring Green	annuum		3	0.13	0.36	0.51	0
PM0810	Big Star (13 - 02)	annuum		3	0.16	0.33	0.52	0
PM0811	83 - 130	annuum		2	0	0.69	0.26	0.05
PM0818	Tong Feng 16	annuum		1	1	0	0	0
PM0819	Chao Tian Jiav	annuum		3	0	0	1	0
PM0822	Klenot	annuum		2	0.47	0.52	0	0
PM0833	Ju Sp 1980 - 08	annuum		2	0.22	0.65	0.13	0
PM0838	Pi 323 314	annuum		3	0.15	0.2	0.65	0
PM0841	Shinpyung 1	annuum		3	0	0.17	0.83	0
PM0850	Deco Vert Orange	annuum		3	0.06	0.19	0.75	0
PM0852	Shuang Feng (F1)	annuum		1	0.96	0	0.04	0
PM0853	Zhong Jiao 2	annuum		1	0.88	0.06	0.06	0
PM0862	Capsicum Annuum 83 -175	annuum		1	0.93	0	0.07	0
PM0863	Capsicum Annuum 83 - 181	annuum		1	0.76	0.21	0.02	0
PM0870	Hunan Pepper	annuum		3	0.02	0.15	0.72	0.1
PM0877	V 178	annuum		2	0.49	0.51	0	0
PM0879	Feherozon Synthétic	annuum		2	0.46	0.54	0	0
PM0883	Autona	annuum		1	1	0	0	0
PM0889	Haricot Rouge	annuum		2	0	1	0	0
PM0894	Bajio 1020	annuum		2	0.22	0.54	0.23	0
PM0895	Rpc 1 I	annuum		1	0.85	0.05	0.09	0.01
PM0897	P 1000	annuum		1	1	0	0	0
PM0899	Permagreen	annuum		1	1	0	0	0
PM0900	Rubin	annuum		1	0.58	0.42	0	0
PM0901	Jubilantka	annuum	4/4	1	0.81	0.19	0	0
PM0910	Tatli Sivri	annuum		2	0.04	0.96	0	0
PM0912	Aci Sivri	annuum		2	0	1	0	0
PM0913	Kandil A	annuum		2	0.49	0.51	0	0
PM0917	Ariane	annuum		1	1	0	0	0
PM0918	Poivron De Cuneo	annuum		1	0.9	0.1	0	0
PM0919	(F1) Shuang Feng	annuum		1	0.9	0.06	0.04	0
PM0921	Qie Men	annuum		1	1	0	0	0
PM0930	Fleurs Violettes	annuum		3	0.04	0.06	0.89	0
PM0931	Red Chile	annuum		2	0	0.69	0.28	0.04
PM0940	Zefir	annuum		1	0.87	0.13	0	0
PM0944	Stano	annuum		2	0.49	0.51	0	0.01
PM0947	187314	annuum	K71R/K71R	Admixed	0.25	0.46	0.29	0
PM0953	224433	annuum	+/+	Admixed	0.15	0	0.38	0.47
PM0955	267734	annuum		Admixed	0.39	0.18	0.37	0.06
PM0956	267736	annuum		Admixed	0.39	0.35	0.25	0.02
PM0960	F1 Zhongjiao N°4	annuum	1/1	1	1	0	0	0
PM0973	Carre D'Asti Jaune	annuum		1	0.95	0.05	0	0
PM0974	Laichi-2	annuum		3	0.06	0.03	0.91	0
PM0976	Indonesian Sel.	annuum	4/4	3	0	0	0.96	0.04
PM0977	L.25	annuum		2	0.08	0.92	0	0
PM0984	Szentesi Piacos	annuum		2	0.48	0.52	0	0
PM0998	H6	annuum		Admixed	0.46	0.39	0.15	0
PM1015	Bousso 3	annuum		1	0.62	0	0.33	0.05
PM1018	Bousso 6	annuum	+/+	3	0.2	0.2	0.58	0.02
PM1019	Bousso 7	annuum		3	0.19	0.23	0.54	0.05
PM1024	Cacho De Cabra	annuum	1/1	1	0.5	0.43	0.07	0
PM1051	Golden Calwonder California	annuum		1	0.94	0.02	0.04	0
PM1055	Karlo	annuum		2	0.26	0.74	0	0
PM1083	Cajun Za-Peto Increase	annuum		2	0.17	0.51	0.23	0.09
PM1089	Katmandou	annuum		3	0.11	0.18	0.71	0
PM1090	Bagdaon	annuum		3	0.19	0.15	0.63	0.03
PM1094	Chile Dulce (Merida)	annuum	+/+	Admixed	0.25	0.25	0.38	0.12
PM1107	Kahramanmaras	annuum		2	0.32	0.5	0.19	0
PM1115	118 I-1-5-8-6	annuum		3	0.03	0.31	0.63	0.03
PM1116	135B	annuum		2	0.16	0.59	0.2	0.04
PM1118	135F	annuum		3	0.03	0.36	0.62	0
PM1121	171D	annuum		3	0.02	0.37	0.61	0
PM1124	2174B	annuum		3	0.08	0.36	0.55	0
PM1139	3872	annuum	+/+	1	0.91	0	0.09	0
PM1140	3898	annuum		1	0.89	0	0.11	0
PM1141	3899	annuum		1	0.86	0	0.14	0
PM1144	2060-10	annuum	1/1	1	0.97	0	0.02	0.01
PM1148	Et1147/792	annuum	1/1	1	0.97	0.02	0	0.01
PM1149	Et1147/795	annuum		1	0.63	0.37	0	0
PM1154	Tl299/347	annuum		1	0.66	0.3	0.04	0
PM1164	Donor	annuum		1	0.76	0.24	0	0
PM1166	Early California Wonder	annuum		1	1	0	0	0
PM1182	Negev	annuum		3	0.09	0.08	0.82	0.01
PM1196	Topepo	annuum		1	0.75	0.15	0.09	0.01
PM1211	Pi197409	annuum		Admixed	0.21	0.1	0.41	0.27
PM1221	D'Jbel Sarhro	annuum		Admixed	0.39	0.44	0.17	0
PM1223	Shalhevet	annuum		Admixed	0.36	0.35	0.22	0.07
PM1233	Anais 17-12-3-2	annuum		1	1	0	0	0
PM1237	Piment De Thaïlande	annuum	3/3	3	0	0	1	0
PM1241	Jaïpur - Pendjab	annuum		3	0.08	0.2	0.71	0
PM1246	Napfeny	annuum		2	0	0.93	0.04	0.03
PM1249	Viktoria	annuum		2	0.23	0.51	0.27	0
PM1253	Negral	annuum		Admixed	0.47	0.42	0.11	0
PM1274	Ex Pi 273 429	annuum		Admixed	0.21	0.06	0.27	0.46
PM1275	Ex Pi 439 413-1 Ex Cha13	annuum	+/+	3	0.11	0.13	0.61	0.14
PM1337	G 3	annuum		3	0.06	0.03	0.89	0.02
PM1340	U1042/778	annuum		1	0.54	0.46	0	0
PM1345	K90	annuum		2	0.02	0.94	0.04	0.01
PM1356	Szededi 179	annuum		2	0	0.88	0.08	0.04
PM1361	Pyc22	annuum		Admixed	0.49	0.03	0.39	0.08
PM1371	Pa427	annuum		Admixed	0.38	0.08	0.35	0.19
PM1374	L 491 A	annuum	+/+	2	0.44	0.56	0	0
PM1399	Espanol 2	annuum		1	0.65	0.12	0.18	0.05
PM1400	P 709	annuum	4/4	3	0.06	0.07	0.7	0.17
PM1401	P 1514	annuum		2	0	0.71	0.29	0
PM1408	Milord	annuum	1/1	1	1	0	0	0
PM1412	Bastidon	annuum		1	1	0	0	0
PM1415	Chilitecpin	glabriusculum		4	0	0.06	0	0.94
PM1417	Himalaya	annuum		3	0.11	0.01	0.86	0.02
PM1423	Piment Soudan	annuum	3/3	3	0	0.01	0.94	0.04
PM1426	Yantaï 985	annuum		1	1	0	0	0
PM1429	Ms 77013 B	annuum		1	0.86	0	0.14	0
PM1430	Pikuti	annuum	3/3	3	0.01	0.24	0.72	0.03
PM1432	Pa 94 - 1416	annuum	1/1	1	1	0	0	0
PM1434	Pa 94 - 2014	annuum		Admixed	0.3	0.44	0.26	0
PM1442	Mexico 3	annuum		Admixed	0.21	0.37	0.42	0
PM1452	Dulce Italiano	annuum		1	0.68	0.23	0.08	0.01
PM1456	Clara	annuum		1	0.89	0.04	0.06	0
PM1459	7 Roc	annuum		3	0.05	0.21	0.65	0.1
PM1477	Xiang Jan 10	annuum	+/+	3	0.09	0.21	0.7	0.01
PM1482	Max 3	annuum		1	0.98	0	0.02	0
PM1483	Dalat	annuum		3	0.15	0.03	0.76	0.06
PM1501	Chalockchari	annuum		2	0.43	0.57	0	0
PM1504	Saint Nicolas	annuum		2	0.42	0.58	0	0
PM1509	Xi Liu De Shandong	annuum		2	0.05	0.94	0	0
PM1526	Erectus	annuum		2	0.38	0.62	0	0
PM1535	Piment d'Espelette C	annuum		Admixed	0.34	0.46	0.2	0
PM1537	Yangoon 1	annuum		3	0	0	0.91	0.08
PM1539	Dora Jaune (F1)	annuum		1	0.64	0.35	0	0
PM1540	Mendoza	annuum	+/+	3	0.26	0.04	0.52	0.18
PM1541	Bell Boy	annuum		1	1	0	0	0
PM1546	Arceaux	annuum		3	0.14	0.13	0.74	0
PM1552	Roloubok	annuum		2	0.09	0.91	0	0
PM1566	Muraille 2	annuum		3	0	0.23	0.71	0.06
PM1573	Wad Medani	annuum		3	0	0	1	0
PM1580	Ca 8	annuum		3	0.2	0	0.76	0.04
PM1612	Jaipur	annuum	3/3	3	0.09	0.09	0.82	0
PM1631	Alicante	annuum		1	0.55	0.33	0.12	0
PM1636	Nantes 6	annuum		1	0.88	0.04	0.08	0
PM1637	All Big Jaune	annuum		1	0.97	0	0.03	0
PM1646	Pritty In Purple Hot Ornemental	annuum		3	0.28	0.01	0.64	0.07
PM1654	Tunis 1	annuum		2	0	0.8	0.2	0
PM1670	Cherry Bomb	annuum		1	0.69	0.31	0	0
PM1671	Elena 1	annuum		Admixed	0.47	0.48	0.05	0
PM1678	Padron	annuum		2	0.34	0.52	0.14	0
PM1684	Santos Flamme	annuum		3	0.2	0.13	0.67	0
PM1685	Purple Flash	annuum		3	0.01	0.15	0.84	0
PM1687	Andratx	annuum	1/1	Admixed	0.2	0.37	0.43	0
