# Supplementary material for: Genome‐wide association mapping of QTLs implied in potato virus Y population sizes in pepper: evidence for widespread resistance QTL pyramiding
Source: Mol Plant Pathol. 2019 Oct 11;21(1):3–16. doi: 10.1111/mpp.12874 (PMC6913244; doi:10.1111/mpp.12874)
Supplement: Supplementary file 11 — Table S2 SNPs identified with genome‐wide association studies and associated with the number of primary infection foci induced by PVY‐GFP (IF) and PVY accumulation (VA) in pepper when excluding the wild subspecies C. annuum var. glabriusculum from the core collection. NS: not significant. [file MPP-21-3-s011.xlsx]

## Sheet: Feuil1
Trait	Chromosome number	Position (bp)	CMLM -log10(p)	MLMM -log10(p)
Number of infection foci (IF)	4	340,333	5.02	11.16
	4	1,151,249	6.45	NS
	6	234,143,013	8.79	20.65
	6	234,142,995	8.59	NS
	9	58,056,303	NS	8.01
	12	235,513,719	4.82	NS
Virus accumulation (VA)	4	1,151,249	6.82	7.55
	4	1,151,254	5.56	NS
	6	234,143,013	5.69	NS
	6	234,142,995	4.96	NS
