# Supplementary material for: Genome‐wide association mapping of QTLs implied in potato virus Y population sizes in pepper: evidence for widespread resistance QTL pyramiding
Source: Mol Plant Pathol. 2019 Oct 11;21(1):3–16. doi: 10.1111/mpp.12874 (PMC6913244; doi:10.1111/mpp.12874)
Supplement: Supplementary file 12 — Table S3 Number of accessions carrying a resistance (R) or susceptibility (S) allele at the most significant SNPs identified on chromosomes 4 (positions 1 151 249 and 340 333 bp), 6 (position 234 143 013 bp), 9 (position 58 056 303 bp) and 12 (position 235 513 719 bp). For the two SNPs analysed at chromosome 4, when at least one of them was carrying a resistance allele, the accession was considered to carry a resistance allele at this chromosome. [file MPP-21-3-s012.xlsx]

## Sheet: Feuil1
		Chr04 (1,151,249 and 340,333)	Chr06 (234,143,013)	Chr09 (58,056,303)	Chr12 (235,513,719)	Number of accessions
	Resistance allele on 4 different chromosomes	R	R	R	R	0
	Resistance allele on 3 different chromosomes	R	S	R	R	0
		R	R	S	R	3
		R	R	R	S	8
		S	R	R	R	0
	Resistance allele on 2 different chromosomes only	R	R	S	S	13
		R	S	R	S	4
		R	S	S	R	1
		S	R	R	S	1
		S	R	S	R	0
		S	S	R	R	0
