# Supplementary material for: Genome‐wide association mapping of QTLs implied in potato virus Y population sizes in pepper: evidence for widespread resistance QTL pyramiding
Source: Mol Plant Pathol. 2019 Oct 11;21(1):3–16. doi: 10.1111/mpp.12874 (PMC6913244; doi:10.1111/mpp.12874)
Supplement: Supplementary file 13 — Table S4 Candidate genes associated with the SNPs detected for the number of primary infection foci and the virus accumulation. [file MPP-21-3-s013.xlsx]

## Sheet: Feuil2
Phenotype	Chromosome	Locus position	Locus name	Annotation
Number of infection foci and virus accumulation	4	1,342,220 - 1,343,586	CA04g00930	F3M18.3
	4	1,334,153 - 1,338,162	CA04g00920	LRR receptor-like serine/threonine-protein kinase At3g47570-like
	4	1,319,695 - 1,321,279	CA04g00910	MLP-like protein 34-like
	4	1,247,667 - 1,263,896	CA04g00900	GDSL esterase/lipase At1g29670-like
	4	1,223,402 - 1,229,314	CA04g00890	GDSL-lipase 1
	4	1,214,205 - 1,214,600	CA04g00880	UDP-glycosyltransferase 74G1-like
	4	1,199,465 - 1,202,189	CA04g00870	Bidirectional sugar transporter SWEET2a-like
	4	1,193,167 - 1,199,036	CA04g00860	Eukaryotic translation initiation factor 4E
	4	1,183,050 - 1,190,692	CA04g00850	MDR-like ABC transporter
	4	1,168,113 - 1,169,249	CA04g00840	F-box/FBD/LRR-repeat protein At4g13965-like (putative)
	4	1,133,272 - 1,159,491	CA04g00830	Phosphatidylinositol 4-kinase (putative)
	4	1,124,764 - 1,127,981	CA04g00820	Outward rectifying potassium channel
	4	1,113,445 - 1,120,330	CA04g00810	O-acetyltransferase (putative)
	4	1,094,715 - 1,095,854	CA04g00800	Purine transporter (putative)
	4	1,090,019 - 1,093,137	CA04g00790	UDP-N-acetylglucosamine transferase subunit ALG14 isoform 1
	4	1,087,817 - 1,088,959	CA04g00780	Ankyrin repeat protein
	4	1,078,950 - 1,079,753	CA04g00770	Light harvesting chlorophyll a/b-binding protein
	4	1,075,925 - 1,076,728	CA04g00760	Light harvesting chlorophyll a/b-binding protein
	4	1,064,877 - 1,074,987	CA04g00750	Signaling mucin HKR1-like
Number of infection foci and virus accumulation	6	234,231,472 - 234,232,176	CA06g26610	Transcriptional activator FHA1
	6	234,209,462 - 234,213,688	CA06g26600	Glycosyltransferase, CAZy family GT8
	6	234,205,675 - 234,208,311	CA06g26590	RNA binding protein (putative)
	6	234,203,703 - 234,205,628	CA06g26580	Vacuolar protein sorting-associated protein 41 homolog
	6	234,178,043 - 234,178,339	CA06g26570	Detected protein of unknown function
	6	234,168,553 - 234,171,774	CA06g26560	ER lumen retaining receptor family-like protein
	6	234,158,648 - 234,161,955	CA06g26550	CYP82M1v4
	6	234,132,050 - 234,134,255	CA06g26540	Detected protein of unknown function
	6	234,102,294 - 234,106,398	CA06g26530	GTP cyclohydrolase I
	6	234,096,671 - 234,101,522	CA06g26520	ATP binding protein, putative
	6	234,071,287 - 234,074,164	CA06g26510	Detected protein of confused Function
	6	234,049,109 - 234,049,342	CA06g26500	Detected protein of unknown function
	6	234,048,975 - 234,049,109	CA06g26490	Detected protein of unknown function
	6	234,042,436 - 234,043,584	CA06g26480	Pentatricopeptide repeat-containing protein (putative)
	6	234,036,157 - 234,040,379	CA06g26470	FK506-binding protein
	6	234,032,863 - 234,035,138	CA06g26460	40S ribosomal protein S8
	6	234,024,847 - 234,026,410	CA06g26450	Transcription factor (putative)
	6	234,000,950 - 234,002,134	CA06g26440	Detected protein of unknown function
	6	233,994,802 - 233,995,608	CA06g26430	Detected protein of unknown function
	6	233,989,015 - 233,990,635	CA06g26420	Detected protein of unknown function
	6	233,975,010 - 233,975,932	CA06g26410	Auxin-induced in root cultures protein 12 (putative)
	6	233,962,694 - 233,964,453	CA06g26400	Unknown protein
	6	233,914,356 - 233,915,006	CA06g26390	Detected protein of unknown function
	6	233,908,173 - 233,908,352	CA06g26380	Detected protein of unknown function
	6	233,895,508 - 233,903,091	CA06g26370	Detected protein of unknown function
	6	233,889,335 - 233,890,514	CA06g26360	GDSL esterase/lipase EXL1
	6	233,812,637 - 233,820,495	CA06g26350	Fimbrin (putative)
	6	233,771,805 - 233,778,307	CA06g26340	Wound-inducible carboxypeptidase
	6	233,765,200 - 233,769,761	CA06g26330	Wound-inducible carboxypeptidase
	6	233,761,250 - 233,764,585	CA06g26320	Wound-inducible carboxypeptidase
	6	233,757,592 - 233,757,807	CA06g26310	Unknown protein
	6	233,716,719 - 233,717,204	CA06g26300	Unknown protein
Number of infection loci	9	52,375,920 - 52,378,490	CA09g06760	Kinase family protein
	9	52,384,330 - 52,384,787	CA09g06770	Pentatricopeptide repeat-containing protein
	9	52,386,968 - 52,387,786	CA09g06780	Pentatricopeptide repeat-containing protein (putative)
	9	52,476,134 - 52,479,004	CA09g06790	Transcription factor PIF1-like isoform X1
	9	52,774,015 - 52,777,933	CA09g06800	GDSL esterase/lipase At4g28780-like
	9	53,615,935 - 53,616,111	CA09g06810	Transcription factor DIVARICATA-like
	9	53,720,828 - 53,721,136	CA09g06820	RNA-binding protein MEX3B-like
	9	53,991,567 - 53,995,601	CA09g06830	DNA binding protein (putative)
	9	55,338,991 - 55,339,527	CA09g06840	Protein FLX-like 1-like
	9	55,916,252 - 55,916,491	CA09g06850	Retrotransposon gag protein
	9	56,478,762 - 56,479,280	CA09g06860	Transposon-like element Lyt2-1 DNA
	9	56,721,743 - 56,722,099	CA09g06870	Detected protein of unknown function
	9	56,903,474 - 56,905,255	CA09g06880	Xyloglucan galactosyltransferase
	9	56,934,121 - 56,935,467	CA09g06890	Cucumisin (putative)
	9	56,935,522 - 56,936,364	CA09g06900	Cucumisin (putative)
	9	57,177,339 - 57,181,765	CA09g06910	Detected protein of unknown function
	9	57,295,955 - 57,299,136	CA09g06920	Receptor protein kinase CLAVATA1 (putative)
	9	57,300,380 - 57,301,787	CA09g06930	Auxin-responsive protein IAA13 (putative)
	9	57,842,867 - 57,846,492	CA09g06940	Vacuolar protein sorting-associated protein YPR157W
	9	58,057,703 - 58,060,385	CA09g06950	Pre-mRNA-processing factor
	9	58,069,075 - 58,072,779	CA09g06960	Pre-mRNA-processing protein prp39 (putative)
	9	58,102,178 - 58,103,188	CA09g06970	RNA exonuclease
	9	58,209,628 - 58,212,479	CA09g06980	Detected protein of unknown function
	9	58,274,290 - 58,280,372	CA09g06990	Ethylene receptor
	9	59,537,399 - 59,543,020	CA09g07000	Chromodomain helicase-DNA-binding protein
Number of infection foci	12	235,090,099 - 235,091,129	CA12g22560	2,4-dienoyl-CoA reductase (putative)
	12	235,204,307 - 235,205,464	CA12g22570	Omega-6 fatty acid desaturase, endoplasmic reticulum isozyme 2-like isoform 2
	12	235,227,669 - 235,228,817	CA12g22580	Microsomal omega-6-desaturase
	12	235,253,753 - 235,254,760	CA12g22590	Maturase K (chloroplast)
	12	235,256,923 - 235,257,500	CA12g22600	Pleiotropic drug resistance protein 1-like
	12	235,284,472 - 235,285,629	CA12g22610	Fatty acid desaturase
	12	235,290,532 - 235,291,689	CA12g22620	Fatty acid desaturase
	12	235,304,940 - 235,306,088	CA12g22630	Microsomal omega-6-desaturase
	12	235,373,160 - 235,374,167	CA12g22640	2,4-dienoyl-CoA reductase (putative)
	12	235,397,048 - 235,401,195	CA12g22650	Protein ECERIFERUM 1-like
	12	235,402,818 - 235,403,991	CA12g22660	2,4-dienoyl-CoA reductase (putative)
	12	235,410,464 - 235,414,806	CA12g22670	Protein ECERIFERUM 1-like
	12	235,418,417 - 235,420,364	CA12g22680	Putative short-chain type alcohol dehydrogenase
	12	235,431,789 - 235,432,067	CA12g22690	Gluconate 5-dehydrogenase-like
	12	235,432,074 - 235,432,913	CA12g22700	Putative short-chain type alcohol dehydrogenase
	12	235,465,146 - 235,466,652	CA12g22710	Myrosinase-binding protein-like At2g25980-like
	12	235,484,320 - 235,485,944	CA12g22720	Myrosinase-binding protein-like At2g25980-like
	12	235,487,610 - 235,489,427	CA12g22730	Myrosinase-binding protein-like At2g25980-like
	12	235,500,567 - 235,506,901	CA12g22740	SET domain protein
	12	235,511,319 - 235,516,174	CA12g22750	Ubiquitin ligase SINAT2 (putative)
	12	235,541,931 - 235,544,695	CA12g22760	Cation diffusion facilitator 8
	12	235,545,216 - 235,558,178	CA12g22770	Casein kinase (putative)
	12	235,561,039 - 235,565,750	CA12g22780	Tap46 (ABA regulation)
	12	235,566,642 - 235,567,313	CA12g22790	Detected protein of unknown function
	12	235,583,467 - 235,589,373	CA12g22800	Cytosine-specific methyltransferase
